# Supplementary material for: Sedentariness and Urinary Metabolite Profile in Type 2 Diabetic Patients, a Cross-Sectional Study
Source: Metabolites. 2020 May 18;10(5):205. doi: 10.3390/metabo10050205 (PMC7281751; doi:10.3390/metabo10050205)
Supplement: Supplementary file 1 [file metabolites-10-00205-s001.zip]

Archive with 3 entries (2 files):
- metabolites-774041-supplementary file2/
- metabolites-774041-supplementary file2/metabolites-774041-supplementary file-English Correction.doc
- metabolites-774041-supplementary file2/Supplementary Table 3 (1).xlsx
