# Supplementary material for: Sedentariness and Urinary Metabolite Profile in Type 2 Diabetic Patients, a Cross-Sectional Study
Source: Metabolites. 2020 May 18;10(5):205. doi: 10.3390/metabo10050205 (PMC7281751; doi:10.3390/metabo10050205)
Supplement: Supplementary file 1 [file metabolites-10-00205-s001.zip › metabolites-774041-supplementary file2/Supplementary Table 3 (1).xlsx]

## Sheet: Foglio1
groups	sample codes	piruvic ac.	lactic ac.	L-alanine	malonic ac.	L-valine	leucine	glycerol	proline	glycine	succinic ac.	L-threonine	malic ac.	2-ketoglutaric ac.	L -phenylalanine	xylitol	ribitol	fructose	galactose	glucose	L -tyrosine	mannitol	myo-inositol
M_2	3	161.9	321.5	41.2	25.6	60.3	8	38.4	9.5	8781.8	119.4	127.2	33.6	271.7	58.5	223.8	114.9	32.3	104.1	1150.1	70.8	242.9	188.5
F_2	5	41.6	233.6	7.2	0	2.8	0.2	1.7	0.5	212.3	12.9	5.5	0	13.6	9.5	21	14.8	7.4	10.5	81.8	7.1	35.9	16.6
F_2	23	76.4	837.3	29.4	5.6	17.1	0.7	5.1	6.8	1444.1	154.8	36.6	22.2	91.9	27.1	138.8	38.3	13.7	34.2	2308.5	41.2	123.6	118.4
F_2	27	50.4	157.3	12.7	0	11.9	2.2	1.8	7.5	325.2	70.6	21.7	28.5	56.3	33.4	37.6	32.7	21.1	45.2	467.1	31.9	191.9	192.5
M_2	45	78.4	539.8	9	0	5.8	0.3	4.6	1.5	397	33.4	10.3	14.3	20.6	10.4	34.9	22.8	12.7	78.3	23210.3	125.9	681.4	342.3
F_1	50	16.7	66.6	7.3	0	11.7	1.5	2.2	1.4	1288.2	15.4	26.7	0	20.7	25.3	32.6	19.3	11.8	28.5	167	19	298.3	20.9
M_1	51	99.8	633.8	50.7	9.6	53	6.4	28.4	8.6	5268	256.1	121.7	44.7	170.4	94.1	360.4	217.7	946.6	266.9	1258.6	106	3862	159.5
F_1	54	18	64.4	9.2	0	7.2	0.4	0	0	518.7	26.4	13.5	1.9	0	9.5	27	14.9	5.9	16.4	139.3	9.2	99.3	55.2
F_2	87	130.8	1200.3	13.9	0	13.4	1.5	2.6	44.2	2497.3	54.8	14.3	35	75.7	25.7	47.9	38	40.1	44.6	21207.9	123	3237.3	1202.4
M_1	92	8.4	21.7	5.7	0	5.8	0.7	1.1	1.3	69.3	6.1	10.1	2.2	5.5	8.1	9.5	6.9	2.9	7.7	125.9	12.5	140	83.9
F_1	94	46.5	83.7	28.6	0	13.4	3.5	3.2	4.9	279	24.4	17.4	12.4	47.2	17	28.7	16.3	9.8	23.7	186.8	13.4	2392.9	40.3
F_1	95	28.2	150.6	20.9	0	23.4	2.8	12.2	252.2	7902.5	175	45.4	24.2	88.4	29.5	74	38.8	41.9	36.5	638	25.9	372.8	175.9
F_2	98	10.7	29.7	2.3	0	2.7	0.5	2.1	1.2	49.1	23.9	7.3	7.4	21	11.5	18.2	13.5	8	17.2	146.7	17.3	156.2	14.6
M_2	108	15.4	249.6	13.8	0	5.9	0.7	4	1.1	824.7	59.8	17.4	8.8	15.8	23.8	53.9	22.2	16.6	17.9	110.9	21.8	36.8	82.8
F_2	110	11.1	28.1	2.7	0	5.2	0.7	17	0.9	241	13.3	7.3	1.6	12.7	9.9	29.9	20.9	11.8	15.7	159.3	12.8	86.1	74.5
M_1	113	6.1	8.1	5	0	7.3	0.9	13	2	27	17.6	9.8	4.4	9.1	14.4	136.7	18.5	12.2	19.1	2514.3	28.2	258.2	97.6
F_2	115	49.6	128.3	15.2	0	9.1	1.2	14.5	1.9	90.4	31.4	14.3	8.6	35.4	18.5	41.7	31.2	17.8	32.6	364.3	19.4	763.6	81
F_2	117	15.3	60.1	6.3	0	6.1	0.7	2.5	1.6	424.7	16.3	6.8	6.2	12.2	6.9	20.3	9.5	4.8	11.4	762	8.3	86	127
M_1	125	2.2	19.8	4.8	0	5.3	0.7	0.4	0.7	27.3	11.6	6.1	2	2.1	5.7	6	3.7	2.5	4.5	487.1	8.4	34.2	11.7
M_2	131	15	147.7	26.2	4.8	24	2.6	10	4.5	1935.9	57.7	44.4	8.3	13.6	27.6	80.8	28	12.6	31.8	825.9	40.1	159.7	191.9
F_1	137	25.5	61.8	4.2	3	10.4	0.8	3.2	1.2	1577.2	17.3	7.3	6.4	38.3	10	37.2	20.4	11.8	46.4	434.2	9.3	151.3	72.5
F_2	138	8.6	23.1	5.9	0	8.7	1	4	2.2	75.8	16.6	7	1.8	0	14.4	24	12.9	29.1	22.7	198.9	9.6	169.8	498.3
M_2	140	45.2	476.1	15.8	0	9.7	1.3	10.8	7.6	2478.1	26.7	14.9	21.2	50.4	12.9	54.6	24.5	10.4	24	182.9	9.9	1179.7	172
M_1	142	6.2	10.7	3.9	0	2.3	0.2	1.2	4.7	239.4	19.6	5.8	4.1	0	9.6	19.8	11.2	6.7	14.6	89.7	10	218.5	23
M_2	143	30.9	102.8	19.9	7.4	20.1	2.6	6	4.2	1921.8	74	22.1	10.4	23.2	31.5	93.7	46.5	30.6	97.1	3965.8	48.2	333.7	464.4
F_2	144	25.6	166.8	13.9	0	23.4	2.7	6.4	8.1	1172.4	69.9	19.1	13.6	41.7	15.3	33.6	22.9	43.5	88.3	55441.1	302.4	522.7	810.1
F_2	148	39.3	444.9	4.9	0	3.2	0	7.8	5.1	74.3	52.4	8.5	9.9	8.7	23.6	24.3	26.4	0	52.7	230.4	0	531.2	1213
M_2	157	32.4	171.3	28.3	2	24.9	3.3	12.1	4.7	2393.5	42.6	48.3	19.9	54.6	49.9	147.7	48.5	14.1	44.5	1533.8	82.9	202.8	244.3
M_1	160	27.1	452.5	17.5	0	23.1	2	25.6	2.6	4439.3	85.4	24.6	7.3	24.1	25.9	105.7	63.2	43.4	45.9	1784.2	25.5	2826.3	740.9
F_1	161	20.5	57.9	8.1	0	8.2	0	4.4	2.5	921.5	39.5	14.7	6.3	36.3	14.7	35.8	23.8	17.4	21.2	269.1	10.2	739.9	53.5
F_2	162	70.1	75.6	37	1.3	18.7	2.8	12.2	3.5	831.6	71.9	28.6	17	59.6	32.3	123.2	55.5	20.2	44.5	294.4	28.2	261.6	77
M_2	166	20.7	47.5	16.4	0.6	17.1	1.9	2.4	4.1	1390.7	30	50.6	7.6	17.9	16.8	45.6	22.2	8.5	25.7	1197.4	21.9	61.3	62.3
F_2	167	15.4	123	4.7	0	3.5	0.4	1.9	1.5	141.2	18.3	4.4	5	12.6	11	14.9	12.6	7.7	15.8	410.7	13.6	778.4	25.9
M_2	169	47.6	338.8	38	2.2	24.3	3.3	23.4	2.5	1245.4	87.1	35.4	43	168.1	28.3	67.6	34.1	98.4	654.4	85197.1	6.4	9207.9	972.6
F_2	173	6.1	61.7	2	0	0.7	0.1	0.7	0.4	10.6	16.1	4.1	2.3	2.8	4.1	3.8	4.1	4.4	7.4	2183	16.2	26.3	46.9
M_1	174	21.8	114.7	10.4	0	16	2	2.2	2.5	391.4	15.6	13.8	6.7	16.5	13.6	24.4	17.8	13	57	28756.9	162.3	629.7	439.3
F_2	175	43	251.5	15.9	0	8.5	0.2	3.1	2.4	1514.6	64.1	18.5	9.3	21.4	15.4	59.8	29.9	14.4	91.8	584.4	16	147.7	29.6
M_2	180	11.6	282.5	7	0	5.9	0.2	7.5	4.6	516.6	56.3	15.2	4.8	11.9	10.7	25.6	12.5	5.2	13.2	42.9	5.5	13.6	336.5
F_1	184	32.2	703.4	25.4	0	19.7	1.1	8.5	3.4	7077.7	232.9	4	55.9	709.9	26.9	94	54.8	21.5	30.6	91.1	15.4	68	148.9
M_1	186	10.7	37.6	5.1	0	0.8	0	31674.9	2.2	214.6	13	4	3.3	3.6	0	30.3	10	4.7	9	55.5	6.8	25	87.9
F_2	170	20.1	71.4	7.3	1.1	13.1	1.7	1.7	2.9	1293.8	26.5	20.3	1.9	19.5	15.5	31.2	19.5	5.9	15.3	186.2	15.3	1300.8	19
F_2	194	57.9	203.2	21.2	0	9.9	0	44	3.4	3541.7	189.2	26.3	50.4	143.4	50.9	72.8	59.4	73.4	86.3	509.9	93.5	1557.5	1092.5
F_1	195	80.2	591.2	19.9	0	7.7	0.7	2.6	11.7	2741.3	123.1	76.9	7.5	38.8	10.1	32.8	15.6	8	16.9	263.7	8.7	407.1	31.8
M_1	197	32.9	486.9	8.5	0	2.7	0.2	0	2.4	838.2	115.9	11.1	16.3	20.1	18.2	44.4	24.2	14.1	29.2	130.7	11.1	265.5	32.5
M_1	201	17.5	52.6	15.5	0	12.3	1.4	2.2	1.6	377.5	16.6	17.8	4.3	19.3	13.9	18.6	11.5	4.8	10.5	115.5	10.4	35	23.1
M_1	208	14	100	38.7	0	11.4	1.9	8.3	9.2	1537.6	22.7	125.8	2.9	15.6	20	49.1	17.2	4.5	13.8	141.8	40.7	516.6	21.7
F_1	212	10.6	24.8	17.2	0	18.8	3	10.3	4.8	206.8	83.7	35.1	31.5	6.1	49.8	37.4	52.8	26	143.8	14831.9	142.5	771.2	826.9
F_1	83	18.7	159.8	6.9	0	8.7	1.4	5	1.7	198.2	36	9	7.4	27.6	17.8	97	31	22.8	27.9	292	13.9	1060.5	47.9
F_2	216	32.1	38.4	9.3	0	12.5	1.9	4.4	4.7	932.2	37.4	20.4	11.1	40	24	33.5	28.1	12.4	29.7	271.2	23.4	79.5	20.4
M_2	221	14	45.7	7.6	0	8.1	1	2.6	2.1	1016.9	19	12.8	3.2	4.7	9.6	31.3	14.5	4.5	13.2	112.4	9.3	91.8	13.8
M_1	222	68.2	344.9	7.5	0	47.6	4.1	14.1	0	1124.8	143.6	36	20.4	68.7	31	175.5	93.3	52.1	66.2	882.4	24.2	329.3	735.2
F_1	231	14.1	21.6	11.3	0	15.4	2	0.5	4.2	964.5	27.2	23.5	6.5	28.4	28.1	37.3	19.8	10	20.9	271.3	25.4	141.4	21.4
M_1	234	715.5	4757.3	88	0	143.4	15.9	56.1	9.9	8004.2	302.4	188.5	194.7	515.4	126.9	849.4	414.2	109.3	242.8	3111.5	211	10095	391.4
M_2	237	15.6	23.4	4.9	0	4.4	0.6	2.1	0.8	120.5	8.8	6.9	3.6	10.2	7.3	28.9	15.2	6.3	17.4	933.3	10.3	1430.6	46.5
F_1	240	161.5	1754.3	40.3	12.4	94.3	8.5	19	5.9	6550.5	188.4	55.7	79.1	154.4	39.9	158.2	84.6	63.9	1701	237072	1300.9	244.9	2197.9
F_2	241	11.7	28.2	4.1	0	6	0	20.2	0	31.1	17.1	8.9	6.4	11.2	15.4	19.1	14.6	9.8	20.4	224.7	23.2	52.4	94.5
M_2	242	22.9	58	17.1	0	18.3	2.6	1.1	5.6	2187	11.1	42.5	4.7	10.3	15.9	23.6	16	7.7	21.4	202.4	13.3	4650.5	68.6
M_1	245	9.3	17.9	6.9	0	6.6	1	0.8	1.2	310.9	4.7	12.7	2.5	6	7.5	8.4	5.9	2.2	5.3	149.1	10.4	34.3	19.4
F_1	250	34.7	67.4	23.8	3.8	7.2	0.5	4	5.9	1757.1	187.1	18.6	31.3	116.2	30.4	87.9	52.4	36.7	70.8	237.2	44	355.2	290.6
M_1	253	13.3	20	5.5	6.7	13.4	1.6	0.5	1.2	1193.6	31.1	21.8	5.4	39.2	21.9	32.5	15.5	4.7	14.3	144.7	11.9	39.2	93.6
F_2	267	11.1	13.7	4	0	8.1	1	1.9	1.1	218.5	18.2	10.5	6.3	23.7	10.9	21.9	19.5	5.7	14.5	180.7	12	109.1	58.7
M_2	268	16.2	70.2	7.2	2.9	12.4	1.8	7	1.3	1005	13	19.2	7.2	30.7	14.6	38.3	20.1	3.6	16.4	405.8	8.4	89.9	37.5
F_1	269	17	72.8	15.6	4.3	16.3	1.5	1.9	1.4	1391.6	23.3	30	5.4	14.7	10.2	30.4	16.9	18.3	19.2	19279.1	110.7	247.8	259.8
F_1	277	85	664.3	21.9	5.2	39.3	4.3	11.8	3.3	2484.2	70.2	98.1	18.5	175.6	35.5	137.3	81.5	36.6	246.7	844.9	25.3	390.6	392.7
F_1	278	13.4	20.6	4.4	0	7	0.8	1.9	1.9	495.8	18.3	9.1	3.4	21.2	9.7	17.8	13.8	6.6	11.5	99.9	8.3	239.2	31
F_1	282	32.7	71.9	10.7	8.4	15.5	1.5	5.2	2	3261.5	34.4	24.2	4.3	28.1	13.9	38.9	33.8	12	21.3	389	21.6	76.4	111.6
F_2	284	27.6	98.8	34.5	0	10.4	1	2.1	4.3	1642.9	12.6	25.3	5.2	14.8	16.3	21.3	13.9	11.6	13.5	126	11.1	109	17.7
M_2	288	27.5	290.3	34.1	2	18.1	2.8	14.4	13.5	4092.7	44.9	29.4	7.4	12	20.6	50.9	24.4	9.6	23	209.8	13.6	1620.3	54.2
M_2	290	6.3	34.8	3.4	0	6.1	0.7	2.7	1.9	191.7	17.4	8.3	1.1	0	8.1	19.4	11.6	4.8	11.6	1319.5	11.9	46.3	39.6
M_2	300	35.6	236.5	8.2	0	14.7	1.3	10.6	1.9	524.1	35.4	12.5	10.4	28.4	19.8	157.7	56.9	39.8	451.6	151714	1155.8	451.1	853.2
